# Supplementary material for: Exploring perceptions, knowledge, and attitudes regarding pharmacogenetic testing in the medically underserved
Source: Front Genet. 2023 Jan 13;13:1085994. doi: 10.3389/fgene.2022.1085994 (PMC9880414; doi:10.3389/fgene.2022.1085994)
Supplement: Supplementary file 1 [file DataSheet1.zip]

Archive with 2 entries (2 files):
- Pharmacogenetic Testing Survey Data Dictionary.csv
- Supplementary Materials.docx
