# Supplementary material for: Exploring perceptions, knowledge, and attitudes regarding pharmacogenetic testing in the medically underserved
Source: Front Genet. 2023 Jan 13;13:1085994. doi: 10.3389/fgene.2022.1085994 (PMC9880414; doi:10.3389/fgene.2022.1085994)
Supplement: Supplementary file 1 [file DataSheet1.zip › Pharmacogenetic Testing Survey Data Dictionary.csv]

Variable / Field Name	Form Name	Section Header	Field Type	Field Label	Choices, Calculations, OR Slider Labels	Field Note	Text Validation Type OR Show Slider Number	Text Validation Min	Text Validation Max	Identifier?	Branching Logic (Show field only if...)	Required Field?	Custom Alignment	Question Number (surveys only)	Matrix Group Name	Matrix Ranking?	Field Annotation
date	patient_presurvey	Title: Patient's knowledge and attitudes regarding pharmacogenetics prior to undergoing pharmacogenetic testing Adapted from original IGNITE PGx questions and revised by Emily J. Cicali, PharmD, Caitrin McDonough, PhD, MS, and Linda B Cottler, PhD, MPH Published through: University of Florida, 2020 Contact email: Emily.Cicali@cop.ufl.edu	text	Date			date_mdy
pt_d1	patient_presurvey	Instructions: PLEASE ANSWER THE FOLLOWING QUESTIONS BY CHOOSING THE BEST RESPONSE, OR BY FILLING IN THE BLANK. Demographics	text	Study Participant Code		study use only
pt_d2	patient_presurvey		text	What is your current age?
pt_d3	patient_presurvey		radio	What gender do you consider yourself to be?	1, Male | 2, Female | 3, Other
pt_d3_other	patient_presurvey		text	please specify							[pt_d3] = '3'
pt_d4	patient_presurvey		radio	What racial or ethnic group do you consider yourself to belong to?	1, Caucasian/White | 2, Black /African American | 3, Asian | 4, American Indian/Alaskan Native | 5, Pacific Islander/Native Hawaiian | 6, Other
pt_d4_other	patient_presurvey		text	please specify							[pt_d4] = '6'
pt_d4_cont	patient_presurvey		yesno	Are you Hispanic or Latinx?
pt_d5	patient_presurvey		text	What is the zip code/postal code where you are living now?
pt_d6	patient_presurvey		radio	What is the highest education degree or certificate you have?	1, None | 2, Elementary or junior high | 3, GED | 4, High school diploma | 5, Vocational tech diploma | 6, Associate degree | 7, Bachelor's degree | 8, Master's degree | 9, Doctorate or professional degree
pt_d7	patient_presurvey		radio	Which of these best describes your current work situation?	1, Working full-time, 35 hours or more a week | 2, Working part-time, less than 20 hours a week | 3, Full-time homemaker | 4, Not able to work due to disability | 5, Retired | 6, Unemployed or laid off and looking for work | 7, Unemployed or laid off and not looking for work | 8, Something else
pt_d7_something_else	patient_presurvey		text	please specify							[pt_d7] = '8'
ptgen1	patient_presurvey	General Health	radio	In general, would you say your health is:	1, Excellent | 2, Very good | 3, Good | 4, Fair | 5, Poor
ptgen2	patient_presurvey		radio	How strongly do you agree or disagree with the following statement "There is something that can improve my health"?	1, Strongly agree | 2, Agree | 3, Neither agree nor disagree | 4, Disagree | 5, Strongly Disagree | 6, Not applicable (I don't have a health condition)
ptgen3	patient_presurvey		slider	Health literacy is the degree to which individuals have the ability to obtain, process, and understand basic health information and services needed to make health decisions.	Not Health Literate | Health Literate		number						RV
ptrxn1	patient_presurvey	Previous Adverse Reactions from Medications	yesno	Have you ever been hospitalized from a bad reaction to a medication?
ptrxn2	patient_presurvey		text	Approximately how many times in your life have you had a bad reaction from a medication that required the medication to be stopped
know1	patient_presurvey	Knowledge	yesno	Doctors can test your genetic makeup to help predict how you will respond to medication. Your genetic makeup may reveal your risk for a bad reaction to a medication or how well a medication will work for you. This type of testing is called pharmacogenetic testing. Prior to today, had you heard of this kind of testing?
know2	patient_presurvey		yesno	Prior to today, have you ever had a pharmacogenetic test completed?
know3	patient_presurvey		radio	How strongly do you agree or disagree with the following statement "Pharmacogenetic testing may help my doctor choose better and safer medications for me."	1, Strongly agree | 2, Agree | 3, Neither agree nor disagree | 4, Disagree | 5, Strongly disagree
know4	patient_presurvey		radio	I want to learn more about pharmacogenetic testing.	1, Strongly agree | 2, Agree | 3, Neither agree nor disagree | 4, Disagree | 5, Strongly disagree
know4a	patient_presurvey		checkbox	What would you like to learn more about? CHOOSE ALL THAT APPLY:	1, Risks of pharmacogenetic testing | 2, Benefits of pharmacogenetic testing | 3, Cost of pharmacogenetic testing | 4, How pharmacogenetic testing will change your care | 5, Other						[know4] = '1' or [know4] = '2'
know4a_other	patient_presurvey		text	please specify							[know4a(5)] = '1'
know4b	patient_presurvey		checkbox	How would you like to learn more about pharmacogenetic testing? CHOOSE ALL THAT APPLY:	1, From my doctor | 2, From a pharmacist | 3, Online | 4, Other						[know4] = '2' or [know4] = '1'
know4b_other	patient_presurvey		text	please specify							[know4b(4)] = '1'
know5	patient_presurvey		radio	If I had pharmacogenetic testing, I expect my healthcare provider would know how to use my test results.	1, Strongly agree | 2, Agree | 3, Neither agree nor disagree | 4, Disagree | 5, Strongly disagree
att1	patient_presurvey	Attitudes	radio	I am curious about how my genetic code affects my response to medications.	1, Strongly agree | 2, Agree | 3, Neither agree nor disagree | 4, Disagree | 5, Strongly disagree
att2	patient_presurvey		radio	How interested are you in getting pharmacogenetic testing, if it were free?	1, Very interested | 2, Moderately interested | 3, Somewhat interested | 4, Not at all interested
att3	patient_presurvey		radio	How strongly do you agree or disagree with the following statement "Pharmacogenetic testing to help with medication selection should be available for those who need it, regardless of cost."	1, Strongly agree | 2, Agree | 3, Neither agree nor disagree | 4, Disagree | 5, Strongly disagree
att4	patient_presurvey		radio	The idea of pharmacogenetic testing worries me.	1, Strongly agree | 2, Agree | 3, Neither agree nor disagree | 4, Disagree | 5, Strongly disagree
att4a	patient_presurvey		checkbox	What concerns you about pharmacogenetic testing? CHOOSE ALL THAT APPLY:	1, The results could affect my health insurance | 2, The results could affect other insurance (life, disability, etc.) | 3, The results could affect my employment | 4, The results could affect my family | 5, The results could tell me I am at risk for a certain disease | 6, The test will cost me money | 7, The results will not improve my care | 8, Other (please specify)						[att4]=1 or [att4]='2'
att4a_other	patient_presurvey		text	please specify							[att4a(8)]='1'
att5	patient_presurvey		radio	It is a good idea to get pharmacogenetic testing to find out how you will respond to a certain medication.	1, Strongly agree | 2, Agree | 3, Neither agree nor disagree | 4, Disagree | 5, Strongly disagree
pay1	patient_presurvey	Payment	radio	How much do you think pharmacogenetic testing costs?	1, $1-24 | 2, $25-49 | 3, $50-99 | 4, $100-199 | 5, $200-499 | 6, $500-999 | 7, $1,000+
pay2	patient_presurvey		radio	What is the most you would be willing to pay out of pocket for pharmacogenetic testing?	1, Nothing | 2, $1-24 | 3, $25-49 | 4, $50-99 | 5, $100-199 | 6, $200-499 | 7, $500-999 | 8, $1,000+
shar1	patient_presurvey	Sharing FOR THE NEXT SET OF QUESTIONS, CHOOSE "NOT APPLICABLE" IF THE QUESTION DOES NOT APPLY TO YOU.	radio	If you were to get pharmacogenetic testing, would you share the results with your spouse/partner?	1, Yes | 2, No | 3, Not applicable (no spouse)
shar2	patient_presurvey		radio	If you were to get pharmacogenetic testing, would you share the results with your parents?	1, Yes | 2, No | 3, Not applicable (no parents)
shar3	patient_presurvey		radio	If you were to get pharmacogenetic testing, would you share the results with your children?	1, Yes | 2, No | 3, Not applicable (no children)
shar4	patient_presurvey		radio	If you were to get pharmacogenetic testing, would you share the results with your siblings?	1, Yes | 2, No | 3, Not applicable (no siblings)
shar6	patient_presurvey		radio	If you were to get pharmacogenetic testing, would you share the results with your pharmacist?	1, Yes | 2, No | 3, Not applicable
shar7	patient_presurvey		radio	If you were to get pharmacogenetic testing, would you share the results with a friend?	1, Yes | 2, No | 3, Not applicable
shar8	patient_presurvey		radio	How would you most prefer to receive your pharmacogenetic test results?	1, Phone | 2, Email | 3, MyChart/ online health portal | 4, Mail | 5, In person
shar9	patient_presurvey		radio	Who would you most prefer to explain your pharmacogenetic test results to you?	1, My doctor | 2, A nurse | 3, A genetic counselor | 4, A research staff member | 5, A pharmacist | 6, Someone else (please specify): | 7, No preference
shar9_someone_else	patient_presurvey		text	please specify							[shar9]='7'
satis4	patient_presurvey	Perceptions We would like to know your feelings about pharmacogenetic testing and the results. Please circle yes or no to the following:	yesno	I am dreading the test (not looking forward to it)
satis4a	patient_presurvey		yesno	I am anxious about the test
satis4b	patient_presurvey		yesno	I look forward to getting my results
satis4c	patient_presurvey		yesno	I am anxious about my results
satis4d	patient_presurvey		yesno	I want to know my results
satis4e	patient_presurvey		yesno	I care about my results
satis5	patient_presurvey		checkbox	Which of the following actions do you think will occur as a result of getting pharmacogenetic testing? CHOOSE ALL THAT APPLY	1, Nothing will happen | 2, My medication(s) or treatment may change | 3, I might be told to see a specialist or go to another facility | 4, I might be told to return to the office | 5, I might be told to continue my current medication(s) or treatment
satis6	patient_presurvey		text	We asked a lot of questions, but we may have missed something that was important to you. Please let us know other thoughts you have about pharmacogenetic testing
date_ps	patient_postsurvey	Title: Patient's knowledge and attitudes regarding pharmacogenetics after undergoing pharmacogenetic testing- 2019 Revision Adapted from original IGNITE PGx questions developed by investigators: Caitrin McDonough, others TBD. Authors of Revision: Emily J. Cicali, PharmD & Linda B Cottler, PhD, MPH Published through: University of Florida, 2020 Contact email: Emily.Cicali@cop.ufl.edu In preparatio…	text	Date
pt_d1_f	patient_postsurvey	Instructions: PLEASE ANSWER THE FOLLOWING QUESTIONS BY CIRCLING THE BEST RESPONSE, OR BY FILLING IN THE BLANK. Demographics	text	Study Participant Code
pt_d2_f	patient_postsurvey		text	What is your current age?
pt_d3_f	patient_postsurvey		radio	What gender do you consider yourself to be?	1, Male | 2, Female | 3, Other
pt_d3_f_other	patient_postsurvey		text	please specify							[pt_d3_f]='3'
pt_d4_f	patient_postsurvey		radio	What racial or ethnic group do you consider yourself to belong to?	1, Caucasian/White | 2, Black /African American | 3, Asian | 4, American Indian/Alaskan Native | 5, Pacific Islander/Native Hawaiian | 6, Other
pt_d4_f_other	patient_postsurvey		text	please specify							[pt_d4_f]='6'
pt_d4a_f	patient_postsurvey		yesno	Are you Hispanic or Latinx?
know3_f	patient_postsurvey	Knowledge	radio	How strongly do you agree or disagree with the following statement "Pharmacogenetic testing may help my doctor choose better and safer medications for me"?	1, Strongly agree | 2, Agree | 3, Neither agree nor disagree | 4, Disagree | 5, Strongly disagree
know4_f	patient_postsurvey		radio	I want to learn more about pharmacogenetic testing.	1, Strongly agree | 2, Agree | 3, Neither agree nor disagree (Go To Know5_F) | 4, Disagree (Go To Know5_F) | 5, Strongly disagree (Go To Know5_F)
know4a_f	patient_postsurvey		checkbox	What would you like to learn more about? CHOOSE ALL THAT APPLY:	1, Risks of pharmacogenetic testing | 2, Benefits of pharmacogenetic testing | 3, Cost of pharmacogenetic testing | 4, How it will change my care | 5, Other						[know4_f]='1' or [know4_f]='2'
know4a_f_other	patient_postsurvey		text	please specify							[know4a_f(5)] ='1'
know4b_f	patient_postsurvey		checkbox	How would you like to learn more about pharmacogenetic testing? CHOOSE ALL THAT APPLY:	1, From my doctor | 2, From a pharmacist | 3, Online | 4, Other
know4b_f_other	patient_postsurvey		text	please specify:							[know4b_f(4)]='1'
know5_f	patient_postsurvey		radio	If I had pharmacogenetic testing, I trust my healthcare provider would know how to use my test results.	1, Strongly agree | 2, Agree | 3, Neither agree nor disagree | 4, Disagree | 5, Strongly disagree
att1_f	patient_postsurvey	Attitudes	radio	I am curious about how my genetic code affects my response to medications.	1, Strongly agree | 2, Agree | 3, Neither agree nor disagree | 4, Disagree | 5, Strongly disagree
att2_f	patient_postsurvey		radio	How interested are you in getting pharmacogenetic testing, if it were free?	1, Very interested | 2, Moderately interested | 3, Somewhat interested | 4, Not at all interested
att3_f	patient_postsurvey		radio	How strongly do you agree or disagree with the following statement "Pharmacogenetic testing to help with medication selection should be available for those who need it." DO NOT CONSIDER THE COST.	1, Strongly agree | 2, Agree | 3, Neither agree nor disagree | 4, Disagree | 5, Strongly disagree
att4_f	patient_postsurvey		radio	The idea of pharmacogenetic testing worries me.	1, Strongly agree | 2, Agree | 3, Neither agree nor disagree (Go To Att5_F) | 4, Disagree (Go To Att5_F) | 5, Strongly disagree (Go To Att5_F)
att4a_f	patient_postsurvey		checkbox	What concerns you about pharmacogenetic testing? CHOOSE ALL THAT APPLY:	1, The results could affect my health insurance | 2, The results could affect other insurance (life, disability, etc.) | 3, The results could affect my employment | 4, The results could affect my family | 5, The results could tell me I am at risk for a certain disease | 6, The test will cost me money | 7, The results will not improve my care | 8, Other						[att4_f]='1' or [att4_f]='2'
att4a_f_other	patient_postsurvey		text	please specify							[att4a_f(8)]='1'
att5_f	patient_postsurvey		radio	It is a good idea to get pharmacogenetic testing to find out how you will respond to a certain medication.	1, Strongly agree | 2, Agree | 3, Neither agree nor disagree | 4, Disagree | 5, Strongly disagree
pay2_f	patient_postsurvey	Payment	radio	What is the most you would be willing to pay out of pocket for pharmacogenetic testing?	1, Nothing | 2, $1-24 | 3, $25-49 | 4, $50-99 | 5, $100-199 | 6, $200-499 | 7, $500-999 | 8, $1,000+
shar10_f	patient_postsurvey	Sharing	checkbox	Who did you talk with about your decision to have pharmacogenetic testing? SELCT ALL THAT APPLY:	1, Your spouse/partner | 2, Your parents | 3, Your children | 4, Your siblings | 5, Your doctor | 6, Your pharmacist | 7, Your friends | 8, Other | 9, I did not talk to anyone about my decision
shar10_f_other	patient_postsurvey		text	please specify:							[shar10_f(8)]='1'
shar1_f	patient_postsurvey	FOR QUESTIONS SHAR1_F TO SHAR7_F, CHOOSE "N/A" IF THE QUESTION DOES NOT APPLY TO YOU.	radio	Did you share your pharmacogenetic test results with your spouse/partner?	1, Yes | 2, No | 3, Not applicable (no spouse)
shar2_f	patient_postsurvey		radio	Did you share your pharmacogenetic test results with your parents?	1, Yes | 2, No | 3, Not applicable (no parents)
shar3_f	patient_postsurvey		radio	Did you share your pharmacogenetic test results with your children?	1, Yes | 2, No | 3, Not applicable (no children)
shar4_f	patient_postsurvey		radio	Did you share your pharmacogenetic test results with your siblings?	1, Yes | 2, No | 3, Not applicable (no siblings)
shar5_f	patient_postsurvey		radio	Did you share your pharmacogenetic test results with your doctor?	1, Yes | 2, No | 3, Not applicable (no doctor)
shar6_f	patient_postsurvey		radio	Did you share your pharmacogenetic test results with your pharmacist?	1, Yes | 2, No | 3, Not applicable (no pharmacist)
shar7_f	patient_postsurvey		radio	Did you share your pharmacogenetic test results with a friend?	1, Yes | 2, No | 3, Not applicable (no friends)
shar8_f	patient_postsurvey		radio	How would you most prefer to receive your pharmacogenetic test results?	1, Phone | 2, Email | 3, MyChart/ online health portal | 4, Mail | 5, In Person
shar9_f	patient_postsurvey		radio	Who would you most prefer to explain your pharmacogenetic test results to you?	1, My doctor | 2, A nurse | 3, A genetic counselor | 4, A research staff member | 5, A pharmacist | 6, Someone else | 7, No preference
shar9_f_other	patient_postsurvey		text	please specify:							[shar9_f]='6'
satis1_f	patient_postsurvey	Satisfaction	radio	Based on my experience, I would undergo pharmacogenetic testing for other medications in the future.	1, Strongly agree | 2, Agree | 3, Neither agree nor disagree | 4, Disagree | 5, Strongly disagree
satis2_f	patient_postsurvey		radio	Based on my experience, I would recommend pharmacogenetic testing to others.	1, Strongly agree | 2, Agree | 3, Neither agree nor disagree | 4, Disagree | 5, Strongly disagree
satis3_f	patient_postsurvey		radio	I believe I now have a better understanding of pharmacogenetic testing.	1, Strongly agree | 2, Agree | 3, Neither agree nor disagree | 4, Disagree | 5, Strongly disagree
satis4_f	patient_postsurvey		radio	Which of the following best reflects your feelings about the pharmacogenetic testing	1, Regret that I underwent pharmacogenetic testing | 2, My feelings are neutral | 3, Pleased that I underwent pharmacogenetic testing
satis5_f	patient_postsurvey		radio	What happened specifically as a result of getting pharmacogenetic testing? CHOOSE ALL THAT APPLY	1, Nothing happened | 2, My medication(s) or treatment changed | 3, I was told to see a specialist or go to another facility | 4, I was told to return to the office | 5, I was told to continue my current medication(s) or treatment
satis6_f	patient_postsurvey		text	We asked a lot of questions, but we may have missed something that was important to you. Please let us know other thoughts you have about pharmacogenetic testing
